# Supplementary material for: Single alloy nanoparticle x-ray imaging during a catalytic reaction
Source: Sci Adv. 2021 Oct 1;7(40):eabh0757. doi: 10.1126/sciadv.abh0757 (PMC10938497; doi:10.1126/sciadv.abh0757)
Supplement: Supplementary file 2 — Movies S1 to S4 [file sciadv.abh0757_movies_s1_to_s4.zip]

Archive with 4 entries (4 files):
- sciadv.abh0757_Movie_S1.avi
- sciadv.abh0757_Movie_S2.avi
- sciadv.abh0757_Movie_S3.avi
- sciadv.abh0757_Movie_S4.avi
